# Supplementary material for: Glycogen Phosphorylase: A Drug Target of Amino Alcohols in Echinococcus granulosus, Predicted by a Computer-Aided Method
Source: Front Microbiol. 2020 Nov 23;11:557039. doi: 10.3389/fmicb.2020.557039 (PMC7719768; doi:10.3389/fmicb.2020.557039)
Supplement: Supplementary file 1 [file Table_1.XLSX]

## Sheet: AW1
Supplementary Table S1 The first 200 in the inverse docking (idTarget) results
Rank	PDB ID	ΔGpred (kcal/mol)	Kipred
1	2E58	-9.92	53.4nM
2	1xcl	-9.87	58.1nM
3	1jq3	-9.84	61.2nM
4	3m13	-9.73	73.6nM
5	2pt9	-9.57	96.5nM
6	1kpg	-9.5	108.6nM
7	2zvp	-9.48	112.3nM
8	1jg4	-9.42	124.3nM
9	3ggd	-9.41	126.4nM
10	2bk3	-9.32	147.1nM
11	2v74	-9.27	160.1nM
12	3hvc	-9.26	162.8nM
13	3fuu	-9.23	171.3nM
14	1g60	-9.22	174.2nM
15	2e5w	-9.22	174.2nM
16	3mbh	-9.19	183.2nM
17	3E39	-9.18	186.3nM
18	1frb	-9.17	189.5nM
19	1k8c	-9.14	199.4nM
20	1ve3	-9.14	199.4nM
21	2dpm	-9.06	228.2nM
22	2f8l	-9.06	228.2nM
23	3k4k	-9.04	236.0nM
24	1vj5	-9	252.5nM
25	1wy7	-8.99	256.8nM
26	2vvl	-8.98	261.2nM
27	2zbv	-8.97	265.6nM
28	3hzf	-8.97	265.6nM
29	1af7	-8.96	270.1nM
30	1tpy	-8.96	270.1nM
31	3dz7	-8.96	270.1nM
32	1w6k	-8.95	274.7nM
33	2ihv	-8.94	279.4nM
34	1cjc	-8.93	284.2nM
35	2oyr	-8.93	284.2nM
36	2v61	-8.93	284.2nM
37	2qxw	-8.92	289.0nM
38	2yr5	-8.92	289.0nM
39	1jet	-8.91	293.9nM
40	1hs6	-8.9	298.9nM
41	1t41	-8.9	298.9nM
42	2hko	-8.88	309.2nM
43	2fyt	-8.86	319.8nM
44	2q2v	-8.82	342.2nM
45	2zju	-8.82	342.2nM
46	3mkh	-8.82	342.2nM
47	2qzs	-8.81	348.0nM
48	3bz9	-8.81	348.0nM
49	3da1	-8.81	348.0nM
50	1bbp	-8.79	359.9nM
51	3f8d	-8.79	359.9nM
52	1ozh	-8.78	366.1nM
53	1xs4	-8.78	366.1nM
54	2v60	-8.78	366.1nM
55	1v97	-8.77	372.3nM
56	1t3t	-8.75	385.1nM
57	1v2x	-8.75	385.1nM
58	3d3f	-8.74	391.6nM
59	3h2b	-8.74	391.6nM
60	1geg	-8.72	405.1nM
61	1ju2	-8.72	405.1nM
62	1gz6	-8.71	412.0nM
63	3baa	-8.71	412.0nM
64	3kr8	-8.71	412.0nM
65	3bw2	-8.7	419.0nM
66	3k5k	-8.7	419.0nM
67	1n62	-8.69	426.1nM
68	1v47	-8.69	426.1nM
69	3df9	-8.69	426.1nM
70	2lbd	-8.67	440.8nM
71	3k30	-8.66	448.3nM
72	3nni	-8.66	448.3nM
73	1ng4	-8.65	455.9nM
74	2clo	-8.65	455.9nM
75	2qg6	-8.65	455.9nM
76	2vbf	-8.65	455.9nM
77	3ei9	-8.65	455.9nM
78	2hdj	-8.64	463.6nM
79	1odc	-8.63	471.5nM
80	2ji7	-8.63	471.5nM
81	2reo	-8.63	471.5nM
82	2rkm	-8.63	471.5nM
83	2gr3	-8.62	479.6nM
84	2gyu	-8.61	487.7nM
85	3g11	-8.61	487.7nM
86	1gpe	-8.6	496.0nM
87	1zx0	-8.6	496.0nM
88	2vpz	-8.6	496.0nM
89	2du8	-8.59	504.5nM
90	2p2v	-8.57	521.8nM
91	1lpg	-8.56	530.7nM
92	1mo9	-8.56	530.7nM
93	1xi2	-8.56	530.7nM
94	2h39	-8.56	530.7nM
95	2vqo	-8.56	530.7nM
96	1efp	-8.55	539.7nM
97	2e1q	-8.55	539.7nM
98	2fqx	-8.55	539.7nM
99	2gyv	-8.55	539.7nM
100	2hf8	-8.55	539.7nM
101	2olb	-8.55	539.7nM
102	1b0h	-8.54	548.9nM
103	1n5r	-8.54	548.9nM
104	1t6x	-8.54	548.9nM
105	2nzv	-8.54	548.9nM
106	2paa	-8.54	548.9nM
107	3gqy	-8.54	548.9nM
108	1qao	-8.53	558.2nM
109	1ty8	-8.53	558.2nM
110	2vqq	-8.52	567.7nM
111	3go4	-8.52	567.7nM
112	1ky8	-8.51	577.4nM
113	2cvj	-8.5	587.2nM
114	1c9w	-8.49	597.2nM
115	1qv0	-8.49	597.2nM
116	1aqb	-8.47	617.7nM
117	1maa	-8.47	617.7nM
118	1jdz	-8.46	628.3nM
119	1kbq	-8.46	628.3nM
120	1wyg	-8.46	628.3nM
121	2zru	-8.46	628.3nM
122	3kxw	-8.46	628.3nM
123	1cgk	-8.45	639.0nM
124	1s9d	-8.45	639.0nM
125	1b5g	-8.44	649.8nM
126	1mly	-8.44	649.8nM
127	1ofv	-8.44	649.8nM
128	3b67	-8.44	649.8nM
129	3ce6	-8.44	649.8nM
130	3i7g	-8.44	649.8nM
131	1g63	-8.43	660.9nM
132	1mq6	-8.43	660.9nM
133	1sb8	-8.43	660.9nM
134	2f1o	-8.43	660.9nM
135	3dwb	-8.43	660.9nM
136	1i2b	-8.42	672.1nM
137	1jk3	-8.42	672.1nM
138	2gqw	-8.42	672.1nM
139	2o12	-8.42	672.1nM
140	2r24	-8.42	672.1nM
141	2v5a	-8.42	672.1nM
142	1jj9	-8.41	683.6nM
143	2vg0	-8.41	683.6nM
144	2wu3	-8.41	683.6nM
145	3bcj	-8.41	683.6nM
146	3gbu	-8.41	683.6nM
147	1E66	-8.4	695.2nM
148	1u1i	-8.4	695.2nM
149	1w6r	-8.4	695.2nM
150	2v5z	-8.4	695.2nM
151	3eey	-8.4	695.2nM
152	3hx3	-8.4	695.2nM
153	1b1h	-8.39	707.1nM
154	1cxv	-8.39	707.1nM
155	1fbl	-8.39	707.1nM
156	1h22	-8.39	707.1nM
157	2wb2	-8.39	707.1nM
158	3dp1	-8.39	707.1nM
159	1qka	-8.38	719.1nM
160	1vl0	-8.38	719.1nM
161	2qe6	-8.38	719.1nM
162	3jqp	-8.38	719.1nM
163	1ej3	-8.37	731.3nM
164	1gv4	-8.37	731.3nM
165	1k0l	-8.37	731.3nM
166	1q3q	-8.37	731.3nM
167	1kqf	-8.36	743.8nM
168	1uh5	-8.36	743.8nM
169	3gfa	-8.36	743.8nM
170	3lxk	-8.36	743.8nM
171	1nnu	-8.35	756.4nM
172	1uk0	-8.35	756.4nM
173	2gl6	-8.35	756.4nM
174	2i0g	-8.35	756.4nM
175	2i62	-8.35	756.4nM
176	2p1t	-8.35	756.4nM
177	1g8k	-8.34	769.3nM
178	1nhp	-8.34	769.3nM
179	1rvv	-8.34	769.3nM
180	1zgd	-8.34	769.3nM
181	2v6g	-8.34	769.3nM
182	2ywl	-8.34	769.3nM
183	3gcq	-8.34	769.3nM
184	1a7c	-8.33	782.4nM
185	1h1i	-8.33	782.4nM
186	1zh8	-8.33	782.4nM
187	2f5z	-8.33	782.4nM
188	2pla	-8.33	782.4nM
189	3dlg	-8.33	782.4nM
190	3dz6	-8.33	782.4nM
191	3n5o	-8.33	782.4nM
192	4lbd	-8.33	782.4nM
193	1fpx	-8.32	795.7nM
194	1m4g	-8.32	795.7nM
195	2fon	-8.32	795.7nM
196	2wf2	-8.32	795.7nM
197	3ei8	-8.32	795.7nM
198	3gdn	-8.32	795.7nM
199	1c7s	-8.31	809.3nM
200	1ve9	-8.31	809.3nM

## Sheet: AW16
Supplementary Table S1 The first 200 in the inverse docking (idTarget) results
Rank	PDB ID	ΔGpred (kcal/mol)	Kipred
1	1hqt	-9.83	62.2nM
2	2z6r	-9.78	67.7nM
3	1xcl	-9.74	72.4nM
4	3ggd	-9.7	77.5nM
5	1kpg	-9.67	81.5nM
6	2qry	-9.66	82.9nM
7	1tpy	-9.63	87.2nM
8	2gyv	-9.61	90.2nM
9	2reo	-9.59	93.3nM
10	3bcj	-9.58	94.9nM
11	2zfu	-9.57	96.5nM
12	2e5w	-9.55	99.8nM
13	2ekp	-9.55	99.8nM
14	1efh	-9.48	112.3nM
15	2bk3	-9.44	120.1nM
16	1b7h	-9.43	122.2nM
17	2fyt	-9.42	124.3nM
18	3hzf	-9.41	126.4nM
19	1kqf	-9.4	128.5nM
20	3h6l	-9.4	128.5nM
21	3i53	-9.39	130.7nM
22	1ng4	-9.37	135.2nM
23	2efj	-9.37	135.2nM
24	2d1r	-9.36	137.5nM
25	2a9d	-9.34	142.2nM
26	3fuw	-9.34	142.2nM
27	1z8a	-9.31	149.6nM
28	2zvp	-9.3	152.2nM
29	1krh	-9.29	154.8nM
30	1gpe	-9.28	157.4nM
31	1xuc	-9.28	157.4nM
32	3eey	-9.28	157.4nM
33	2e1m	-9.27	160.1nM
34	2fk8	-9.22	174.2nM
35	1gkc	-9.19	183.2nM
36	1pwm	-9.18	186.3nM
37	1xur	-9.17	189.5nM
38	1ti2	-9.16	192.7nM
39	3fcc	-9.15	196.0nM
40	1z2i	-9.14	199.4nM
41	1wzn	-9.13	202.8nM
42	2cvj	-9.13	202.8nM
43	3b68	-9.13	202.8nM
44	2v61	-9.11	209.7nM
45	1geg	-9.1	213.3nM
46	3ilz	-9.1	213.3nM
47	2oyr	-9.09	216.9nM
48	2e5a	-9.06	228.2nM
49	2rgh	-9.06	228.2nM
50	2w3k	-9.05	232.1nM
51	2c5l	-9.03	240.0nM
52	2obf	-9.03	240.0nM
53	3cen	-9.03	240.0nM
54	1j17	-9.02	244.1nM
55	1bd0	-9.01	248.3nM
56	2wvg	-9	252.5nM
57	1w4r	-8.99	256.8nM
58	1xpg	-8.99	256.8nM
59	2aqj	-8.98	261.2nM
60	1lpk	-8.97	265.6nM
61	2bry	-8.97	265.6nM
62	2r5c	-8.97	265.6nM
63	1c9d	-8.96	270.1nM
64	1hzz	-8.96	270.1nM
65	1fpx	-8.95	274.7nM
66	2zat	-8.94	279.4nM
67	3bbd	-8.93	284.2nM
68	1a7c	-8.92	289.0nM
69	1x14	-8.92	289.0nM
70	2ywl	-8.92	289.0nM
71	3b6r	-8.92	289.0nM
72	1gia	-8.91	293.9nM
73	1waw	-8.91	293.9nM
74	3fy4	-8.91	293.9nM
75	3i28	-8.91	293.9nM
76	3mtl	-8.91	293.9nM
77	2ntr	-8.9	298.9nM
78	3bdj	-8.89	304.0nM
79	3f8d	-8.89	304.0nM
80	3fqv	-8.89	304.0nM
81	1vl8	-8.88	309.2nM
82	2viz	-8.88	309.2nM
83	3kqb	-8.88	309.2nM
84	1q4x	-8.86	319.8nM
85	2vvl	-8.86	319.8nM
86	3nni	-8.86	319.8nM
87	2ble	-8.85	325.3nM
88	2hgt	-8.85	325.3nM
89	3b3f	-8.85	325.3nM
90	3koo	-8.85	325.3nM
91	1cjc	-8.84	330.8nM
92	1gz6	-8.84	330.8nM
93	1xud	-8.84	330.8nM
94	2ei6	-8.84	330.8nM
95	2vou	-8.84	330.8nM
96	3bbh	-8.84	330.8nM
97	3h2b	-8.84	330.8nM
98	2z6i	-8.83	336.4nM
99	3gft	-8.83	336.4nM
100	3i9o	-8.83	336.4nM
101	2vp0	-8.82	342.2nM
102	2o4g	-8.81	348.0nM
103	3fnh	-8.81	348.0nM
104	1q84	-8.8	353.9nM
105	2du8	-8.8	353.9nM
106	3lhu	-8.8	353.9nM
107	2wns	-8.79	359.9nM
108	3m12	-8.79	359.9nM
109	1qzz	-8.78	366.1nM
110	3c3u	-8.78	366.1nM
111	3doy	-8.78	366.1nM
112	3lf0	-8.78	366.1nM
113	1el4	-8.77	372.3nM
114	2q16	-8.77	372.3nM
115	2z4t	-8.77	372.3nM
116	3cbf	-8.77	372.3nM
117	3drp	-8.77	372.3nM
118	1eko	-8.76	378.6nM
119	1l1e	-8.76	378.6nM
120	1p9p	-8.76	378.6nM
121	2E58	-8.76	378.6nM
122	2ha6	-8.75	385.1nM
123	2wb2	-8.75	385.1nM
124	3bw2	-8.75	385.1nM
125	3khb	-8.75	385.1nM
126	1p1j	-8.74	391.6nM
127	2f3s	-8.74	391.6nM
128	3e3c	-8.74	391.6nM
129	1tl1	-8.73	398.3nM
130	2dw4	-8.73	398.3nM
131	2e5x	-8.73	398.3nM
132	3lht	-8.73	398.3nM
133	1f0x	-8.72	405.1nM
134	1ypm	-8.72	405.1nM
135	2gyu	-8.72	405.1nM
136	2h39	-8.72	405.1nM
137	3gyq	-8.72	405.1nM
138	3iev	-8.72	405.1nM
139	3m0o	-8.72	405.1nM
140	3ndj	-8.72	405.1nM
141	2wo9	-8.71	412.0nM
142	2x1s	-8.71	412.0nM
143	3ddd	-8.71	412.0nM
144	3hx3	-8.71	412.0nM
145	1vlh	-8.7	419.0nM
146	2vij	-8.7	419.0nM
147	3doz	-8.7	419.0nM
148	3nix	-8.7	419.0nM
149	3e8s	-8.69	426.1nM
150	3ip8	-8.69	426.1nM
151	1b5j	-8.68	433.4nM
152	1flm	-8.68	433.4nM
153	1lwj	-8.68	433.4nM
154	1t3t	-8.68	433.4nM
155	2zwa	-8.68	433.4nM
156	3bo5	-8.68	433.4nM
157	3dp1	-8.68	433.4nM
158	3ix8	-8.68	433.4nM
159	2ogx	-8.67	440.8nM
160	2z5f	-8.67	440.8nM
161	3gey	-8.67	440.8nM
162	1ksn	-8.66	448.3nM
163	1wkg	-8.66	448.3nM
164	1zkq	-8.66	448.3nM
165	2dpm	-8.66	448.3nM
166	2vqq	-8.66	448.3nM
167	3cw9	-8.66	448.3nM
168	3dzq	-8.66	448.3nM
169	1a46	-8.65	455.9nM
170	1s9d	-8.65	455.9nM
171	2d1s	-8.65	455.9nM
172	2g8y	-8.65	455.9nM
173	2pfr	-8.65	455.9nM
174	3b66	-8.65	455.9nM
175	3b7p	-8.65	455.9nM
176	3ix4	-8.65	455.9nM
177	1g4k	-8.64	463.6nM
178	1uk1	-8.64	463.6nM
179	1yzk	-8.64	463.6nM
180	2zts	-8.64	463.6nM
181	3hvh	-8.64	463.6nM
182	3k4k	-8.64	463.6nM
183	1d4h	-8.63	471.5nM
184	1nf3	-8.63	471.5nM
185	1sd2	-8.63	471.5nM
186	2dpt	-8.63	471.5nM
187	2pia	-8.62	479.6nM
188	2r9z	-8.62	479.6nM
189	2rdu	-8.62	479.6nM
190	2znk	-8.62	479.6nM
191	3b8q	-8.62	479.6nM
192	3bda	-8.62	479.6nM
193	3dh7	-8.62	479.6nM
194	1b3h	-8.61	487.7nM
195	1b52	-8.61	487.7nM
196	1gte	-8.61	487.7nM
197	1r6d	-8.61	487.7nM
198	2qg6	-8.61	487.7nM
199	2rcy	-8.61	487.7nM
200	2v5z	-8.61	487.7nM

## Sheet: AW17
Supplementary Table S1 The first 200 in the inverse docking (idTarget) results
Rank	PDB ID	ΔGpred (kcal/mol)	Kipred
1	1yf3	-10.56	18.1nM
2	3bcj	-10.25	30.6nM
3	2bk3	-9.95	50.8nM
4	2iip	-9.82	63.3nM
5	2du8	-9.73	73.6nM
6	3ggd	-9.68	80.1nM
7	1ybh	-9.61	90.2nM
8	1wyg	-9.59	93.3nM
9	2zbv	-9.49	110.4nM
10	2zfu	-9.48	112.3nM
11	2qg6	-9.43	122.2nM
12	2z6r	-9.41	126.4nM
13	2efj	-9.37	135.2nM
14	2ow1	-9.37	135.2nM
15	3m13	-9.37	135.2nM
16	3k4k	-9.33	144.7nM
17	1gia	-9.3	152.2nM
18	1rjd	-9.3	152.2nM
19	2gqf	-9.26	162.8nM
20	2ekp	-9.24	168.4nM
21	1dli	-9.23	171.3nM
22	2e1m	-9.22	174.2nM
23	2ow2	-9.22	174.2nM
24	2qry	-9.21	177.1nM
25	2z23	-9.2	180.2nM
26	1v2x	-9.18	186.3nM
27	1aa6	-9.17	189.5nM
28	3d2d	-9.17	189.5nM
29	3fe1	-9.16	192.7nM
30	2cvj	-9.14	199.4nM
31	3kw2	-9.12	206.2nM
32	3d4s	-9.09	216.9nM
33	2reo	-9.08	220.6nM
34	2yr5	-9.06	228.2nM
35	2fon	-9.04	236.0nM
36	1w6k	-9.03	240.0nM
37	1geg	-9.02	244.1nM
38	1rp0	-9.02	244.1nM
39	2ewn	-8.99	256.8nM
40	2vqq	-8.99	256.8nM
41	2ozg	-8.98	261.2nM
42	2qcu	-8.98	261.2nM
43	2w93	-8.98	261.2nM
44	2wq6	-8.98	261.2nM
45	3g0u	-8.98	261.2nM
46	3h2b	-8.98	261.2nM
47	1c9w	-8.97	265.6nM
48	1lm1	-8.97	265.6nM
49	1a7c	-8.96	270.1nM
50	2gr3	-8.96	270.1nM
51	2vfs	-8.95	274.7nM
52	1aqb	-8.94	279.4nM
53	1jet	-8.94	279.4nM
54	3b5r	-8.94	279.4nM
55	1efh	-8.93	284.2nM
56	3f1q	-8.93	284.2nM
57	1q5m	-8.92	289.0nM
58	2h79	-8.92	289.0nM
59	2viy	-8.92	289.0nM
60	2fna	-8.91	293.9nM
61	3E23	-8.9	298.9nM
62	1xiu	-8.89	304.0nM
63	3cox	-8.89	304.0nM
64	1iep	-8.88	309.2nM
65	2ob2	-8.87	314.5nM
66	3ix8	-8.87	314.5nM
67	3k4j	-8.87	314.5nM
68	3lcc	-8.87	314.5nM
69	3ix4	-8.86	319.8nM
70	3bbh	-8.85	325.3nM
71	3ebh	-8.84	330.8nM
72	2gqw	-8.83	336.4nM
73	2hko	-8.83	336.4nM
74	1n4w	-8.82	342.2nM
75	2nzv	-8.82	342.2nM
76	3eub	-8.82	342.2nM
77	3d1c	-8.81	348.0nM
78	3ioe	-8.81	348.0nM
79	1apw	-8.8	353.9nM
80	1c3s	-8.8	353.9nM
81	2iki	-8.8	353.9nM
82	3ee5	-8.8	353.9nM
83	2ph6	-8.79	359.9nM
84	2x0l	-8.79	359.9nM
85	2zz2	-8.79	359.9nM
86	1is2	-8.78	366.1nM
87	1q4x	-8.78	366.1nM
88	3cow	-8.78	366.1nM
89	3cin	-8.77	372.3nM
90	2nli	-8.76	378.6nM
91	3g11	-8.76	378.6nM
92	1bw9	-8.75	385.1nM
93	1h0i	-8.75	385.1nM
94	1xuc	-8.75	385.1nM
95	3bb4	-8.75	385.1nM
96	3ce3	-8.75	385.1nM
97	2pt9	-8.74	391.6nM
98	1bd0	-8.73	398.3nM
99	3kko	-8.73	398.3nM
100	3dme	-8.72	405.1nM
101	3k5k	-8.72	405.1nM
102	1gte	-8.71	412.0nM
103	1kqf	-8.71	412.0nM
104	1ovm	-8.71	412.0nM
105	2pgn	-8.71	412.0nM
106	2v7t	-8.71	412.0nM
107	1dmr	-8.7	419.0nM
108	1hsg	-8.7	419.0nM
109	1huq	-8.7	419.0nM
110	2qx7	-8.7	419.0nM
111	3d4b	-8.7	419.0nM
112	3dp3	-8.7	419.0nM
113	1g60	-8.69	426.1nM
114	1vp5	-8.69	426.1nM
115	1tpy	-8.68	433.4nM
116	2vnh	-8.68	433.4nM
117	3cvu	-8.68	433.4nM
118	3gg2	-8.68	433.4nM
119	3ikh	-8.68	433.4nM
120	3kvg	-8.68	433.4nM
121	1jeu	-8.67	440.8nM
122	1uhj	-8.67	440.8nM
123	1uwl	-8.66	448.3nM
124	1ve9	-8.66	448.3nM
125	1zos	-8.66	448.3nM
126	2f3s	-8.66	448.3nM
127	2oi2	-8.66	448.3nM
128	3f17	-8.66	448.3nM
129	3l8k	-8.66	448.3nM
130	1ah4	-8.65	455.9nM
131	1g4k	-8.65	455.9nM
132	1jnq	-8.65	455.9nM
133	1z5b	-8.65	455.9nM
134	2yut	-8.65	455.9nM
135	3e4v	-8.65	455.9nM
136	3m0o	-8.65	455.9nM
137	2eg5	-8.64	463.6nM
138	2q3d	-8.64	463.6nM
139	3bw2	-8.64	463.6nM
140	3d36	-8.64	463.6nM
141	3lw6	-8.64	463.6nM
142	2wet	-8.63	471.5nM
143	2zru	-8.63	471.5nM
144	3kdc	-8.63	471.5nM
145	1s9d	-8.62	479.6nM
146	3epx	-8.62	479.6nM
147	3lf0	-8.62	479.6nM
148	1b51	-8.61	487.7nM
149	1ju2	-8.61	487.7nM
150	3bda	-8.61	487.7nM
151	1j49	-8.6	496.0nM
152	1m83	-8.6	496.0nM
153	1p4g	-8.6	496.0nM
154	1sxj	-8.6	496.0nM
155	2zoz	-8.6	496.0nM
156	3kpg	-8.6	496.0nM
157	1p9p	-8.59	504.5nM
158	1pe8	-8.59	504.5nM
159	2ovz	-8.59	504.5nM
160	3m12	-8.59	504.5nM
161	1jyl	-8.58	513.1nM
162	2i0k	-8.58	513.1nM
163	1b6h	-8.57	521.8nM
164	3ggg	-8.57	521.8nM
165	1hsk	-8.56	530.7nM
166	1sve	-8.56	530.7nM
167	2cnd	-8.56	530.7nM
168	2qp4	-8.56	530.7nM
169	3cw9	-8.56	530.7nM
170	3ice	-8.56	530.7nM
171	3ms5	-8.56	530.7nM
172	1z95	-8.55	539.7nM
173	1zsx	-8.55	539.7nM
174	2hwc	-8.55	539.7nM
175	2x4f	-8.55	539.7nM
176	3g0x	-8.55	539.7nM
177	1el4	-8.54	548.9nM
178	1j7k	-8.54	548.9nM
179	1t8s	-8.54	548.9nM
180	1z6t	-8.54	548.9nM
181	2oh4	-8.54	548.9nM
182	2p0e	-8.54	548.9nM
183	2q7h	-8.54	548.9nM
184	3ha5	-8.54	548.9nM
185	1bhx	-8.53	558.2nM
186	1hvk	-8.53	558.2nM
187	1r00	-8.53	558.2nM
188	1s7g	-8.53	558.2nM
189	1v7c	-8.53	558.2nM
190	2gf6	-8.53	558.2nM
191	2v2q	-8.53	558.2nM
192	2z1q	-8.53	558.2nM
193	3cf8	-8.53	558.2nM
194	1zgb	-8.52	567.7nM
195	2nnl	-8.52	567.7nM
196	2rht	-8.52	567.7nM
197	2vag	-8.52	567.7nM
198	2w9s	-8.52	567.7nM
199	3ehx	-8.52	567.7nM
200	3moe	-8.52	567.7nM

## Sheet: AW19
Supplementary Table S1 The first 200 in the inverse docking (idTarget) results
Rank	PDB ID	ΔGpred (kcal/mol)	Kipred
1	1wy7	-9.76	70.0nM
2	2v7x	-9.5	108.6nM
3	1yf3	-9.42	124.3nM
4	2pt6	-9.28	157.4nM
5	3i7i	-9.28	157.4nM
6	2vnm	-9.22	174.2nM
7	2pxx	-9.21	177.1nM
8	2pt9	-9.19	183.2nM
9	3lhu	-9.16	192.7nM
10	1ofv	-9.15	196.0nM
11	2nvu	-9.13	202.8nM
12	2p2f	-9.1	213.3nM
13	1pg4	-9.09	216.9nM
14	3kh6	-9.07	224.4nM
15	1g60	-9.06	228.2nM
16	3ggd	-9.06	228.2nM
17	3bcj	-9.04	236.0nM
18	1s9d	-9.03	240.0nM
19	2gqf	-9.03	240.0nM
20	1kyv	-9.01	248.3nM
21	2ow1	-9	252.5nM
22	2vq7	-9	252.5nM
23	2bi7	-8.98	261.2nM
24	3hxv	-8.98	261.2nM
25	1geg	-8.97	265.6nM
26	1v2x	-8.97	265.6nM
27	1d5c	-8.95	274.7nM
28	2f5z	-8.95	274.7nM
29	1h65	-8.94	279.4nM
30	1qop	-8.94	279.4nM
31	1l5v	-8.92	289.0nM
32	2rjh	-8.92	289.0nM
33	1kpg	-8.9	298.9nM
34	3l43	-8.87	314.5nM
35	3e4v	-8.86	319.8nM
36	3i53	-8.86	319.8nM
37	1oth	-8.85	325.3nM
38	2vdg	-8.85	325.3nM
39	1djl	-8.84	330.8nM
40	1zx0	-8.84	330.8nM
41	2zru	-8.84	330.8nM
42	2qa1	-8.83	336.4nM
43	3fuw	-8.83	336.4nM
44	3lcu	-8.83	336.4nM
45	3mhk	-8.83	336.4nM
46	2ovx	-8.82	342.2nM
47	3hvh	-8.82	342.2nM
48	1efh	-8.81	348.0nM
49	2v61	-8.81	348.0nM
50	2vev	-8.81	348.0nM
51	2z5f	-8.81	348.0nM
52	1f0x	-8.79	359.9nM
53	1duv	-8.78	366.1nM
54	1rsg	-8.78	366.1nM
55	1jqi	-8.77	372.3nM
56	2v60	-8.77	372.3nM
57	2zog	-8.76	378.6nM
58	1ng4	-8.75	385.1nM
59	3bpz	-8.75	385.1nM
60	3dlc	-8.75	385.1nM
61	2qtz	-8.74	391.6nM
62	1vj5	-8.73	398.3nM
63	2hl2	-8.73	398.3nM
64	2v7u	-8.73	398.3nM
65	2c7r	-8.72	405.1nM
66	1cjc	-8.7	419.0nM
67	1i1n	-8.7	419.0nM
68	1ww3	-8.7	419.0nM
69	2z4t	-8.7	419.0nM
70	4pbg	-8.7	419.0nM
71	1el3	-8.69	426.1nM
72	2cmf	-8.69	426.1nM
73	2oye	-8.69	426.1nM
74	2z6i	-8.69	426.1nM
75	3dz2	-8.69	426.1nM
76	2qq0	-8.68	433.4nM
77	1yzl	-8.67	440.8nM
78	2fyt	-8.67	440.8nM
79	3i7g	-8.67	440.8nM
80	1efp	-8.66	448.3nM
81	1ig3	-8.66	448.3nM
82	1k8c	-8.66	448.3nM
83	1rm8	-8.66	448.3nM
84	2prb	-8.66	448.3nM
85	1qaq	-8.65	455.9nM
86	1ti2	-8.65	455.9nM
87	1wzn	-8.65	455.9nM
88	1xi2	-8.65	455.9nM
89	2a14	-8.65	455.9nM
90	3dz7	-8.65	455.9nM
91	3ip8	-8.65	455.9nM
92	3k5k	-8.65	455.9nM
93	456c	-8.65	455.9nM
94	1biw	-8.63	471.5nM
95	3a58	-8.63	471.5nM
96	3dh0	-8.63	471.5nM
97	3dzh	-8.63	471.5nM
98	1sxj	-8.62	479.6nM
99	2ovz	-8.62	479.6nM
100	2vhx	-8.62	479.6nM
101	3ebl	-8.62	479.6nM
102	1h1i	-8.61	487.7nM
103	1nq7	-8.61	487.7nM
104	2aqj	-8.61	487.7nM
105	1qzz	-8.6	496.0nM
106	1y6r	-8.59	504.5nM
107	2dq1	-8.59	504.5nM
108	3b3f	-8.59	504.5nM
109	2hf3	-8.58	513.1nM
110	2p1v	-8.58	513.1nM
111	2v7t	-8.58	513.1nM
112	3df9	-8.58	513.1nM
113	3lt4	-8.58	513.1nM
114	2du8	-8.57	521.8nM
115	2r24	-8.57	521.8nM
116	2hko	-8.56	530.7nM
117	2qrh	-8.56	530.7nM
118	3k4j	-8.56	530.7nM
119	3kw2	-8.56	530.7nM
120	1d8m	-8.55	539.7nM
121	1g4t	-8.55	539.7nM
122	2ji7	-8.55	539.7nM
123	1b8y	-8.54	548.9nM
124	1cg6	-8.54	548.9nM
125	1lw7	-8.54	548.9nM
126	1sl3	-8.54	548.9nM
127	1uwl	-8.54	548.9nM
128	1x29	-8.54	548.9nM
129	1x38	-8.54	548.9nM
130	1yzq	-8.54	548.9nM
131	2e5w	-8.54	548.9nM
132	2ex4	-8.54	548.9nM
133	2jez	-8.54	548.9nM
134	2zdq	-8.54	548.9nM
135	3kmz	-8.54	548.9nM
136	3kr8	-8.54	548.9nM
137	3lcc	-8.54	548.9nM
138	3ltp	-8.54	548.9nM
139	1ah3	-8.53	558.2nM
140	1krh	-8.53	558.2nM
141	1n62	-8.53	558.2nM
142	1q54	-8.53	558.2nM
143	2fna	-8.53	558.2nM
144	2gyw	-8.53	558.2nM
145	2x0u	-8.53	558.2nM
146	3irh	-8.53	558.2nM
147	1l7e	-8.52	567.7nM
148	1xlz	-8.52	567.7nM
149	2b35	-8.52	567.7nM
150	2E41	-8.52	567.7nM
151	3jt5	-8.52	567.7nM
152	3ka7	-8.52	567.7nM
153	1aa6	-8.51	577.4nM
154	2v0u	-8.51	577.4nM
155	2zb7	-8.51	577.4nM
156	3nni	-8.51	577.4nM
157	1jv3	-8.5	587.2nM
158	1ozh	-8.5	587.2nM
159	1v97	-8.5	587.2nM
160	1zsx	-8.5	587.2nM
161	2qbu	-8.5	587.2nM
162	1kbo	-8.49	597.2nM
163	1kqf	-8.49	597.2nM
164	1pvg	-8.49	597.2nM
165	1rti	-8.49	597.2nM
166	1ykd	-8.49	597.2nM
167	3e8s	-8.49	597.2nM
168	1r55	-8.48	607.4nM
169	1x39	-8.48	607.4nM
170	2vvl	-8.48	607.4nM
171	2z6r	-8.48	607.4nM
172	3cw9	-8.48	607.4nM
173	3gy0	-8.48	607.4nM
174	3iif	-8.48	607.4nM
175	1nc1	-8.47	617.7nM
176	1ukv	-8.47	617.7nM
177	1x9h	-8.47	617.7nM
178	1zkq	-8.47	617.7nM
179	2daa	-8.47	617.7nM
180	2po3	-8.47	617.7nM
181	2q3y	-8.47	617.7nM
182	3myk	-8.46	628.3nM
183	830c	-8.46	628.3nM
184	1af7	-8.45	639.0nM
185	1hyu	-8.45	639.0nM
186	1mly	-8.45	639.0nM
187	1mxi	-8.45	639.0nM
188	1xap	-8.45	639.0nM
189	2reo	-8.45	639.0nM
190	2wbg	-8.45	639.0nM
191	1ciz	-8.44	649.8nM
192	1h69	-8.44	649.8nM
193	1txz	-8.44	649.8nM
194	1xcl	-8.44	649.8nM
195	2a4z	-8.44	649.8nM
196	2a7r	-8.44	649.8nM
197	2ble	-8.44	649.8nM
198	2gr2	-8.44	649.8nM
199	2hox	-8.44	649.8nM
200	2o6h	-8.44	649.8nM

## Sheet: AW20
Supplementary Table S1 The first 200 in the inverse docking (idTarget) results
Rank	PDB ID	ΔGpred (kcal/mol)	Kipred
1	1jnr	-10.77	12.7nM
2	2hko	-10.69	14.6nM
3	3dzq	-10.66	15.3nM
4	3d3f	-10.62	16.4nM
5	2dpm	-10.51	19.7nM
6	2egw	-10.47	21.1nM
7	1pg4	-10.44	22.2nM
8	1tpy	-10.41	23.4nM
9	2vvl	-10.36	25.4nM
10	3doz	-10.28	29.1nM
11	1wzn	-10.27	29.6nM
12	3c3u	-10.26	30.1nM
13	3E78	-10.22	32.2nM
14	3lcc	-10.22	32.2nM
15	2bk3	-10.2	33.3nM
16	2q1s	-10.18	34.5nM
17	2v3v	-10.17	35.0nM
18	2iip	-10.07	41.5nM
19	2wzf	-10.07	41.5nM
20	1nff	-10.05	42.9nM
21	3da1	-10.05	42.9nM
22	2qcu	-10.01	45.9nM
23	3mkh	-10	46.7nM
24	1q1g	-9.99	47.5nM
25	2rgh	-9.99	47.5nM
26	2obf	-9.98	48.3nM
27	3bgi	-9.98	48.3nM
28	1el4	-9.97	49.1nM
29	2oyr	-9.97	49.1nM
30	3f8d	-9.96	49.9nM
31	2v60	-9.91	54.3nM
32	3mg3	-9.91	54.3nM
33	1cel	-9.89	56.2nM
34	3bur	-9.89	56.2nM
35	1v47	-9.88	57.2nM
36	1xuc	-9.88	57.2nM
37	3i6r	-9.86	59.1nM
38	1kqf	-9.85	60.1nM
39	3ndj	-9.85	60.1nM
40	1c9w	-9.83	62.2nM
41	1rrm	-9.83	62.2nM
42	3fbu	-9.83	62.2nM
43	1rsg	-9.82	63.3nM
44	1w6k	-9.82	63.3nM
45	1jki	-9.8	65.4nM
46	1hdr	-9.79	66.5nM
47	1ng4	-9.78	67.7nM
48	1r00	-9.78	67.7nM
49	2qg6	-9.78	67.7nM
50	2pt9	-9.77	68.8nM
51	2zxi	-9.77	68.8nM
52	1zc3	-9.76	70.0nM
53	2aqj	-9.74	72.4nM
54	2zl2	-9.74	72.4nM
55	3ii4	-9.74	72.4nM
56	1buc	-9.67	81.5nM
57	3cty	-9.65	84.3nM
58	2q3y	-9.64	85.7nM
59	2e5a	-9.63	87.2nM
60	2hw1	-9.63	87.2nM
61	2fgh	-9.62	88.7nM
62	3dme	-9.62	88.7nM
63	3f8r	-9.62	88.7nM
64	3fe1	-9.61	90.2nM
65	3ggd	-9.6	91.7nM
66	2q6f	-9.58	94.9nM
67	2hej	-9.57	96.5nM
68	2reh	-9.57	96.5nM
69	1i9g	-9.56	98.1nM
70	1lhv	-9.56	98.1nM
71	1wy7	-9.56	98.1nM
72	3e7e	-9.55	99.8nM
73	1rbp	-9.54	101.5nM
74	2qe6	-9.54	101.5nM
75	1gpe	-9.53	103.2nM
76	1ozh	-9.53	103.2nM
77	1p91	-9.53	103.2nM
78	1s1p	-9.53	103.2nM
79	2w4i	-9.53	103.2nM
80	1jwa	-9.52	105.0nM
81	1knr	-9.52	105.0nM
82	1zgd	-9.52	105.0nM
83	3nix	-9.51	106.8nM
84	1nm1	-9.5	108.6nM
85	1nq7	-9.5	108.6nM
86	2c3m	-9.5	108.6nM
87	2ekp	-9.5	108.6nM
88	2uum	-9.5	108.6nM
89	1i2b	-9.49	110.4nM
90	2c0c	-9.49	110.4nM
91	2psw	-9.49	110.4nM
92	3djl	-9.49	110.4nM
93	2v6o	-9.48	112.3nM
94	2am1	-9.46	116.2nM
95	3bf3	-9.46	116.2nM
96	1kpg	-9.45	118.1nM
97	2vqq	-9.45	118.1nM
98	1pq6	-9.44	120.1nM
99	1xg5	-9.44	120.1nM
100	1yqy	-9.44	120.1nM
101	3e8x	-9.44	120.1nM
102	1vj5	-9.43	122.2nM
103	2ww1	-9.43	122.2nM
104	3ka7	-9.42	124.3nM
105	1nw3	-9.41	126.4nM
106	3k4k	-9.41	126.4nM
107	1wyg	-9.4	128.5nM
108	2du8	-9.4	128.5nM
109	2pv7	-9.4	128.5nM
110	2vsn	-9.4	128.5nM
111	1i9c	-9.39	130.7nM
112	1qk0	-9.39	130.7nM
113	2uyy	-9.39	130.7nM
114	1hqt	-9.37	135.2nM
115	1n71	-9.37	135.2nM
116	2d1s	-9.37	135.2nM
117	3e8s	-9.37	135.2nM
118	1c3s	-9.36	137.5nM
119	2zgh	-9.36	137.5nM
120	3hbb	-9.36	137.5nM
121	1w5v	-9.35	139.9nM
122	3kkj	-9.34	142.2nM
123	1zkq	-9.33	144.7nM
124	2rh1	-9.33	144.7nM
125	3b3r	-9.33	144.7nM
126	3fqv	-9.33	144.7nM
127	1bzy	-9.32	147.1nM
128	1umg	-9.32	147.1nM
129	2h39	-9.32	147.1nM
130	2h9i	-9.32	147.1nM
131	2mjp	-9.32	147.1nM
132	2vfs	-9.32	147.1nM
133	3dz7	-9.32	147.1nM
134	1nv9	-9.31	149.6nM
135	2bvd	-9.31	149.6nM
136	1lm1	-9.3	152.2nM
137	1v35	-9.3	152.2nM
138	1yim	-9.29	154.8nM
139	3lt0	-9.29	154.8nM
140	1kyy	-9.28	157.4nM
141	1po1	-9.28	157.4nM
142	1j71	-9.27	160.1nM
143	1mfz	-9.27	160.1nM
144	1czi	-9.26	162.8nM
145	1z3w	-9.25	165.6nM
146	1z5v	-9.25	165.6nM
147	1g1a	-9.24	168.4nM
148	1g63	-9.24	168.4nM
149	2yut	-9.24	168.4nM
150	1n9g	-9.23	171.3nM
151	2wxi	-9.23	171.3nM
152	1ea0	-9.22	174.2nM
153	1mrq	-9.22	174.2nM
154	1ny5	-9.22	174.2nM
155	2bi7	-9.22	174.2nM
156	3dp0	-9.22	174.2nM
157	1ju2	-9.21	177.1nM
158	1krv	-9.21	177.1nM
159	1rm6	-9.21	177.1nM
160	2pxx	-9.21	177.1nM
161	3f1q	-9.21	177.1nM
162	1qmf	-9.2	180.2nM
163	3d4b	-9.2	180.2nM
164	3go4	-9.2	180.2nM
165	2ehq	-9.19	183.2nM
166	2f8l	-9.19	183.2nM
167	2h2i	-9.19	183.2nM
168	2z1q	-9.19	183.2nM
169	3fy4	-9.19	183.2nM
170	3gy0	-9.19	183.2nM
171	2d1y	-9.18	186.3nM
172	2g5w	-9.18	186.3nM
173	2i0k	-9.18	186.3nM
174	2yr5	-9.18	186.3nM
175	1i24	-9.17	189.5nM
176	2igx	-9.17	189.5nM
177	3d8x	-9.17	189.5nM
178	3mdy	-9.17	189.5nM
179	1gee	-9.15	196.0nM
180	2io9	-9.15	196.0nM
181	3iif	-9.15	196.0nM
182	3ips	-9.15	196.0nM
183	1z6t	-9.14	199.4nM
184	1oj7	-9.13	202.8nM
185	1u7h	-9.13	202.8nM
186	2paa	-9.13	202.8nM
187	3b6c	-9.13	202.8nM
188	4a3h	-9.13	202.8nM
189	1m9h	-9.12	206.2nM
190	2nad	-9.12	206.2nM
191	2yri	-9.12	206.2nM
192	3bcj	-9.12	206.2nM
193	3ehe	-9.12	206.2nM
194	3mqh	-9.12	206.2nM
195	1bdb	-9.11	209.7nM
196	2x0u	-9.11	209.7nM
197	3d5w	-9.11	209.7nM
198	3mz4	-9.11	209.7nM
199	3fuu	-9.1	213.3nM
200	1n31	-9.09	216.9nM

## Sheet: BTB1
Supplementary Table S1 The first 200 in the inverse docking (idTarget) results
Rank	PDB ID	ΔGpred (kcal/mol)	Kipred
1	1y6q	-9.87	58.1nM
2	2pxx	-9.79	66.5nM
3	3fuw	-9.76	70.0nM
4	3iid	-9.73	73.6nM
5	1n62	-9.72	74.9nM
6	2iip	-9.72	74.9nM
7	2zwa	-9.68	80.1nM
8	1hy3	-9.63	87.2nM
9	2a14	-9.63	87.2nM
10	2ow1	-9.61	90.2nM
11	1a7c	-9.6	91.7nM
12	2rcu	-9.6	91.7nM
13	1tpy	-9.58	94.9nM
14	2ifa	-9.58	94.9nM
15	1nc1	-9.57	96.5nM
16	2fw3	-9.57	96.5nM
17	1jnq	-9.53	103.2nM
18	1qan	-9.52	105.0nM
19	1rue	-9.52	105.0nM
20	3iif	-9.52	105.0nM
21	3dn5	-9.5	108.6nM
22	2ikh	-9.48	112.3nM
23	1kpg	-9.47	114.2nM
24	1jq3	-9.46	116.2nM
25	1t57	-9.46	116.2nM
26	1xuc	-9.46	116.2nM
27	2io9	-9.46	116.2nM
28	3bw2	-9.44	120.1nM
29	3mg1	-9.44	120.1nM
30	1piv	-9.42	124.3nM
31	1rsg	-9.42	124.3nM
32	3kmz	-9.42	124.3nM
33	1d8m	-9.41	126.4nM
34	3df9	-9.41	126.4nM
35	1gkd	-9.4	128.5nM
36	1i76	-9.4	128.5nM
37	1rm8	-9.4	128.5nM
38	2zxi	-9.4	128.5nM
39	2woa	-9.38	133.0nM
40	3e8s	-9.38	133.0nM
41	1ah4	-9.37	135.2nM
42	3bcj	-9.37	135.2nM
43	3cf9	-9.37	135.2nM
44	1vbb	-9.36	137.5nM
45	3ive	-9.36	137.5nM
46	1xud	-9.34	142.2nM
47	2E58	-9.34	142.2nM
48	1kqf	-9.33	144.7nM
49	3bz8	-9.33	144.7nM
50	1b46	-9.32	147.1nM
51	2jkc	-9.32	147.1nM
52	1c8v	-9.31	149.6nM
53	2gyv	-9.3	152.2nM
54	3f8p	-9.3	152.2nM
55	3m12	-9.3	152.2nM
56	1yni	-9.29	154.8nM
57	1zx0	-9.29	154.8nM
58	2pdl	-9.29	154.8nM
59	2wb2	-9.29	154.8nM
60	3ix4	-9.29	154.8nM
61	3jt7	-9.27	160.1nM
62	3b3f	-9.26	162.8nM
63	1ozh	-9.24	168.4nM
64	3d04	-9.24	168.4nM
65	1jnr	-9.23	171.3nM
66	1r6u	-9.23	171.3nM
67	1xdy	-9.23	171.3nM
68	2hqm	-9.23	171.3nM
69	3dh0	-9.23	171.3nM
70	3fug	-9.23	171.3nM
71	3i0q	-9.23	171.3nM
72	1ng4	-9.22	174.2nM
73	2qcu	-9.22	174.2nM
74	2v61	-9.22	174.2nM
75	3cvu	-9.22	174.2nM
76	3ix3	-9.22	174.2nM
77	1jap	-9.21	177.1nM
78	1wzn	-9.21	177.1nM
79	1b52	-9.2	180.2nM
80	1jg4	-9.2	180.2nM
81	3l5p	-9.2	180.2nM
82	1gkc	-9.19	183.2nM
83	1pwl	-9.19	183.2nM
84	1zsx	-9.19	183.2nM
85	2nyu	-9.19	183.2nM
86	2qme	-9.19	183.2nM
87	2d1s	-9.18	186.3nM
88	2ywl	-9.18	186.3nM
89	3f15	-9.18	186.3nM
90	1z8a	-9.17	189.5nM
91	2qxw	-9.17	189.5nM
92	3eey	-9.17	189.5nM
93	3gdn	-9.17	189.5nM
94	3lal	-9.17	189.5nM
95	1gpe	-9.16	192.7nM
96	1q1a	-9.16	192.7nM
97	2cll	-9.16	192.7nM
98	3hzf	-9.16	192.7nM
99	1i73	-9.15	196.0nM
100	2cvj	-9.15	196.0nM
101	2vvl	-9.15	196.0nM
102	3d3f	-9.15	196.0nM
103	3ilz	-9.15	196.0nM
104	1ju2	-9.14	199.4nM
105	1x1r	-9.14	199.4nM
106	3jta	-9.14	199.4nM
107	3kr8	-9.14	199.4nM
108	1b32	-9.13	202.8nM
109	1qkb	-9.13	202.8nM
110	2ow2	-9.13	202.8nM
111	3d3w	-9.13	202.8nM
112	3d8x	-9.13	202.8nM
113	3k4k	-9.13	202.8nM
114	2fqw	-9.12	206.2nM
115	3eub	-9.12	206.2nM
116	1a86	-9.11	209.7nM
117	1g49	-9.11	209.7nM
118	2ii4	-9.11	209.7nM
119	3ka7	-9.11	209.7nM
120	3bpz	-9.1	213.3nM
121	2h29	-9.09	216.9nM
122	3fuu	-9.09	216.9nM
123	3hxz	-9.09	216.9nM
124	3myh	-9.09	216.9nM
125	1t41	-9.08	220.6nM
126	2zim	-9.08	220.6nM
127	3lcc	-9.08	220.6nM
128	3lcu	-9.08	220.6nM
129	1cjc	-9.07	224.4nM
130	1xur	-9.07	224.4nM
131	1b8y	-9.06	228.2nM
132	2cmf	-9.06	228.2nM
133	2du8	-9.06	228.2nM
134	2f5z	-9.06	228.2nM
135	3c84	-9.06	228.2nM
136	3ips	-9.06	228.2nM
137	3m0o	-9.06	228.2nM
138	1m9h	-9.05	232.1nM
139	1qjx	-9.05	232.1nM
140	2h9i	-9.05	232.1nM
141	2p3u	-9.05	232.1nM
142	2zvp	-9.05	232.1nM
143	3mgb	-9.05	232.1nM
144	1d8f	-9.04	236.0nM
145	3jt6	-9.04	236.0nM
146	1vj5	-9.03	240.0nM
147	2e1m	-9.03	240.0nM
148	3dng	-9.03	240.0nM
149	3mhk	-9.03	240.0nM
150	1sln	-9.02	244.1nM
151	1wyg	-9.02	244.1nM
152	2bk3	-9.02	244.1nM
153	3klj	-9.02	244.1nM
154	1biw	-9.01	248.3nM
155	1rp4	-9.01	248.3nM
156	2qrv	-9.01	248.3nM
157	3fw9	-9.01	248.3nM
158	3g5m	-9.01	248.3nM
159	1q3s	-9	252.5nM
160	1u9i	-9	252.5nM
161	3f8d	-9	252.5nM
162	1cyd	-8.99	256.8nM
163	2p8c	-8.99	256.8nM
164	2zbw	-8.99	256.8nM
165	3inl	-8.99	256.8nM
166	1g60	-8.98	261.2nM
167	2art	-8.98	261.2nM
168	2qbu	-8.98	261.2nM
169	2yr5	-8.98	261.2nM
170	2zj0	-8.98	261.2nM
171	3bh7	-8.98	261.2nM
172	3dsl	-8.98	261.2nM
173	3f17	-8.98	261.2nM
174	3i4x	-8.98	261.2nM
175	3k4j	-8.98	261.2nM
176	1g4k	-8.97	265.6nM
177	2q7h	-8.97	265.6nM
178	2reo	-8.97	265.6nM
179	3bfx	-8.97	265.6nM
180	3kdu	-8.97	265.6nM
181	1s68	-8.96	270.1nM
182	1ve9	-8.96	270.1nM
183	2acq	-8.96	270.1nM
184	2fna	-8.96	270.1nM
185	2vbf	-8.96	270.1nM
186	3ei6	-8.96	270.1nM
187	3ei8	-8.96	270.1nM
188	3lov	-8.96	270.1nM
189	3mn9	-8.96	270.1nM
190	1ei1	-8.95	274.7nM
191	1rbp	-8.95	274.7nM
192	3lak	-8.95	274.7nM
193	4cox	-8.95	274.7nM
194	2eq9	-8.94	279.4nM
195	3cow	-8.94	279.4nM
196	3k4n	-8.94	279.4nM
197	3mo2	-8.94	279.4nM
198	1kax	-8.93	284.2nM
199	1uwl	-8.93	284.2nM
200	3myk	-8.93	284.2nM

## Sheet: BTB4
Supplementary Table S1 The first 200 in the inverse docking (idTarget) results
Rank	PDB ID	ΔGpred (kcal/mol)	Kipred
1	2jf0	-10.54	18.8nM
2	1wzn	-10.37	25.0nM
3	1yw8	-10.31	27.7nM
4	1efh	-10.28	29.1nM
5	2x0l	-10.25	30.6nM
6	3jpu	-10.24	31.1nM
7	1q1z	-10.23	31.7nM
8	3myk	-10.23	31.7nM
9	1E66	-10.22	32.2nM
10	1e3q	-10.2	33.3nM
11	3lal	-10.18	34.5nM
12	2fyt	-10.16	35.6nM
13	3g11	-10.16	35.6nM
14	1uhk	-10.15	36.2nM
15	3ilu	-10.13	37.5nM
16	2vqq	-10.12	38.1nM
17	3cf9	-10.11	38.8nM
18	3edz	-10.1	39.4nM
19	3ix8	-10.1	39.4nM
20	3ka7	-10.1	39.4nM
21	1g60	-10.09	40.1nM
22	2hko	-10.08	40.8nM
23	2vze	-10.08	40.8nM
24	1q0z	-10.06	42.2nM
25	2vvl	-10.05	42.9nM
26	3dle	-10.04	43.6nM
27	1xud	-10.01	45.9nM
28	1rev	-10	46.7nM
29	3cf8	-9.99	47.5nM
30	3gdn	-9.99	47.5nM
31	1q0r	-9.98	48.3nM
32	2v6g	-9.98	48.3nM
33	3bz9	-9.98	48.3nM
34	3i53	-9.98	48.3nM
35	1yw9	-9.97	49.1nM
36	2ywl	-9.97	49.1nM
37	1tpy	-9.96	49.9nM
38	1bbp	-9.95	50.8nM
39	1ve9	-9.94	51.7nM
40	3dp2	-9.94	51.7nM
41	1cjc	-9.93	52.5nM
42	2nuu	-9.93	52.5nM
43	3dp3	-9.91	54.3nM
44	3mo5	-9.91	54.3nM
45	1tl3	-9.9	55.3nM
46	1v0o	-9.9	55.3nM
47	3caq	-9.9	55.3nM
48	3ip8	-9.9	55.3nM
49	1ej3	-9.89	56.2nM
50	1tkx	-9.89	56.2nM
51	3bw2	-9.89	56.2nM
52	3dp1	-9.89	56.2nM
53	3law	-9.88	57.2nM
54	3mee	-9.88	57.2nM
55	1tkz	-9.86	59.1nM
56	1w6r	-9.86	59.1nM
57	2dw4	-9.86	59.1nM
58	2rcw	-9.86	59.1nM
59	1w6k	-9.84	61.2nM
60	1jg4	-9.83	62.2nM
61	1obo	-9.82	63.3nM
62	2fqw	-9.82	63.3nM
63	2odb	-9.82	63.3nM
64	3k5k	-9.82	63.3nM
65	1c1b	-9.81	64.3nM
66	1hpu	-9.8	65.4nM
67	1tkt	-9.8	65.4nM
68	1ump	-9.79	66.5nM
69	2gyu	-9.79	66.5nM
70	2npi	-9.79	66.5nM
71	3lhv	-9.79	66.5nM
72	1n83	-9.78	67.7nM
73	3dp0	-9.78	67.7nM
74	1ne6	-9.77	68.8nM
75	1u3s	-9.77	68.8nM
76	3hvc	-9.77	68.8nM
77	2bk3	-9.76	70.0nM
78	2c7r	-9.76	70.0nM
79	2h29	-9.76	70.0nM
80	3cox	-9.76	70.0nM
81	3lp1	-9.76	70.0nM
82	2vqo	-9.75	71.2nM
83	1h8e	-9.74	72.4nM
84	2efj	-9.74	72.4nM
85	3ce3	-9.74	72.4nM
86	3m13	-9.74	72.4nM
87	1d2n	-9.73	73.6nM
88	1hsk	-9.72	74.9nM
89	3m12	-9.72	74.9nM
90	1c9w	-9.71	76.2nM
91	1eve	-9.71	76.2nM
92	1ybh	-9.71	76.2nM
93	3doy	-9.71	76.2nM
94	3dr7	-9.71	76.2nM
95	3lb8	-9.71	76.2nM
96	3ndj	-9.71	76.2nM
97	1h37	-9.7	77.5nM
98	1uhi	-9.7	77.5nM
99	3ijo	-9.7	77.5nM
100	1oiw	-9.69	78.8nM
101	1rt3	-9.69	78.8nM
102	2hny	-9.69	78.8nM
103	2v5z	-9.69	78.8nM
104	1h22	-9.68	80.1nM
105	1i7l	-9.68	80.1nM
106	1xuc	-9.68	80.1nM
107	2qg6	-9.68	80.1nM
108	2qsz	-9.68	80.1nM
109	2w6c	-9.68	80.1nM
110	2v61	-9.67	81.5nM
111	2wes	-9.67	81.5nM
112	3gpb	-9.67	81.5nM
113	3m3l	-9.67	81.5nM
114	1pq6	-9.66	82.9nM
115	1tl1	-9.66	82.9nM
116	1zgb	-9.66	82.9nM
117	3d4b	-9.66	82.9nM
118	3gh8	-9.66	82.9nM
119	2dki	-9.65	84.3nM
120	2z6r	-9.65	84.3nM
121	1ei1	-9.64	85.7nM
122	1v0j	-9.64	85.7nM
123	1h3c	-9.63	87.2nM
124	2r6h	-9.63	87.2nM
125	3mkh	-9.63	87.2nM
126	1zzl	-9.61	90.2nM
127	1gox	-9.6	91.7nM
128	2ble	-9.6	91.7nM
129	2prh	-9.6	91.7nM
130	1iqj	-9.59	93.3nM
131	2dwo	-9.59	93.3nM
132	2ha6	-9.59	93.3nM
133	1c3i	-9.58	94.9nM
134	1ho5	-9.58	94.9nM
135	2bq6	-9.58	94.9nM
136	2c6e	-9.58	94.9nM
137	2reh	-9.58	94.9nM
138	2vij	-9.58	94.9nM
139	3eub	-9.58	94.9nM
140	3hxz	-9.58	94.9nM
141	3irh	-9.58	94.9nM
142	1h0g	-9.57	96.5nM
143	1soo	-9.57	96.5nM
144	2cmf	-9.57	96.5nM
145	2o4l	-9.57	96.5nM
146	3il1	-9.57	96.5nM
147	1lnm	-9.56	98.1nM
148	1nw3	-9.56	98.1nM
149	3g1r	-9.56	98.1nM
150	2c12	-9.55	99.8nM
151	2r8o	-9.55	99.8nM
152	3cut	-9.55	99.8nM
153	3d04	-9.55	99.8nM
154	2aqj	-9.54	101.5nM
155	3cav	-9.54	101.5nM
156	3ijx	-9.54	101.5nM
157	3ix4	-9.54	101.5nM
158	3mo2	-9.54	101.5nM
159	1cg4	-9.53	103.2nM
160	1gsz	-9.53	103.2nM
161	3lhz	-9.53	103.2nM
162	3me3	-9.53	103.2nM
163	1rt7	-9.52	105.0nM
164	2x22	-9.52	105.0nM
165	1fty	-9.51	106.8nM
166	1g27	-9.51	106.8nM
167	2jao	-9.51	106.8nM
168	2nnl	-9.51	106.8nM
169	2woa	-9.51	106.8nM
170	3hy0	-9.51	106.8nM
171	1coy	-9.5	108.6nM
172	1fu4	-9.5	108.6nM
173	1jg2	-9.5	108.6nM
174	1rp0	-9.5	108.6nM
175	2jkc	-9.5	108.6nM
176	3bm1	-9.5	108.6nM
177	3fzl	-9.5	108.6nM
178	3lq8	-9.5	108.6nM
179	1equ	-9.49	110.4nM
180	1ofv	-9.49	110.4nM
181	2wf4	-9.49	110.4nM
182	3gr4	-9.49	110.4nM
183	1m6i	-9.48	112.3nM
184	1ny2	-9.48	112.3nM
185	1u1i	-9.48	112.3nM
186	1xdk	-9.48	112.3nM
187	2a0c	-9.48	112.3nM
188	2o6h	-9.48	112.3nM
189	2uxz	-9.48	112.3nM
190	3ggd	-9.48	112.3nM
191	3k23	-9.48	112.3nM
192	1b3g	-9.47	114.2nM
193	1gpe	-9.47	114.2nM
194	1jlc	-9.47	114.2nM
195	1rmz	-9.47	114.2nM
196	1txz	-9.47	114.2nM
197	3bus	-9.47	114.2nM
198	3loq	-9.47	114.2nM
199	1i24	-9.46	116.2nM
200	2c0o	-9.46	116.2nM

## Sheet: HT22
Supplementary Table S1 The first 200 in the inverse docking (idTarget) results
Rank	PDB ID	ΔGpred (kcal/mol)	Kipred
1	1yf3	-9.78	67.7nM
2	2zbw	-9.78	67.7nM
3	1efh	-9.71	76.2nM
4	1wzn	-9.56	98.1nM
5	3gyq	-9.55	99.8nM
6	2x0l	-9.52	105.0nM
7	2obf	-9.5	108.6nM
8	3m13	-9.48	112.3nM
9	2p5n	-9.45	118.1nM
10	1cjc	-9.41	126.4nM
11	2jih	-9.38	133.0nM
12	2hko	-9.37	135.2nM
13	3mgb	-9.37	135.2nM
14	2cvj	-9.36	137.5nM
15	3euf	-9.33	144.7nM
16	3m0o	-9.3	152.2nM
17	2rgb	-9.29	154.8nM
18	3da1	-9.29	154.8nM
19	3bz9	-9.28	157.4nM
20	1rsg	-9.27	160.1nM
21	2vqq	-9.27	160.1nM
22	2qbu	-9.25	165.6nM
23	1kpg	-9.23	171.3nM
24	1qao	-9.23	171.3nM
25	2vvl	-9.19	183.2nM
26	2qxw	-9.17	189.5nM
27	3E01	-9.16	192.7nM
28	3hzi	-9.16	192.7nM
29	1ah4	-9.14	199.4nM
30	1ng4	-9.13	202.8nM
31	2gqf	-9.08	220.6nM
32	2gyu	-9.08	220.6nM
33	2hej	-9.07	224.4nM
34	1q5m	-9.06	228.2nM
35	2oyr	-9.06	228.2nM
36	3kuc	-9.06	228.2nM
37	1c9d	-9.05	232.1nM
38	1fuy	-9.05	232.1nM
39	1wy7	-9.04	236.0nM
40	1mxt	-9.03	240.0nM
41	3ldu	-9.03	240.0nM
42	1z6e	-9.02	244.1nM
43	2bi7	-9	252.5nM
44	2x0u	-9	252.5nM
45	2reo	-8.97	265.6nM
46	1gpe	-8.96	270.1nM
47	1z89	-8.96	270.1nM
48	1ozh	-8.95	274.7nM
49	3i6m	-8.95	274.7nM
50	1mnc	-8.94	279.4nM
51	2a14	-8.93	284.2nM
52	2pgn	-8.93	284.2nM
53	2zwa	-8.92	289.0nM
54	1cs4	-8.91	293.9nM
55	1jg4	-8.91	293.9nM
56	2io9	-8.91	293.9nM
57	2z5f	-8.91	293.9nM
58	2d1r	-8.9	298.9nM
59	3dp3	-8.89	304.0nM
60	3jyn	-8.89	304.0nM
61	3ka7	-8.88	309.2nM
62	2h9t	-8.87	314.5nM
63	2woa	-8.87	314.5nM
64	2x1r	-8.87	314.5nM
65	3ha3	-8.87	314.5nM
66	4lbd	-8.87	314.5nM
67	1sln	-8.86	319.8nM
68	3bcj	-8.86	319.8nM
69	3doz	-8.85	325.3nM
70	3m5k	-8.85	325.3nM
71	1pq6	-8.84	330.8nM
72	3cty	-8.84	330.8nM
73	3lbn	-8.84	330.8nM
74	3mg3	-8.84	330.8nM
75	1dmr	-8.83	336.4nM
76	1zgd	-8.83	336.4nM
77	2v60	-8.83	336.4nM
78	3lak	-8.83	336.4nM
79	1f2u	-8.82	342.2nM
80	1jnr	-8.82	342.2nM
81	1efp	-8.81	348.0nM
82	3i6r	-8.81	348.0nM
83	3dp9	-8.79	359.9nM
84	1cx9	-8.78	366.1nM
85	1qkb	-8.77	372.3nM
86	1rkx	-8.77	372.3nM
87	3bbd	-8.77	372.3nM
88	1rjd	-8.76	378.6nM
89	2fw3	-8.76	378.6nM
90	1xhc	-8.75	385.1nM
91	1nv9	-8.74	391.6nM
92	1mrq	-8.73	398.3nM
93	2cul	-8.73	398.3nM
94	2uum	-8.73	398.3nM
95	3d2d	-8.73	398.3nM
96	3i3s	-8.73	398.3nM
97	3koo	-8.73	398.3nM
98	1hyu	-8.72	405.1nM
99	1rti	-8.72	405.1nM
100	2izu	-8.72	405.1nM
101	2v26	-8.72	405.1nM
102	2wzf	-8.72	405.1nM
103	1j7k	-8.71	412.0nM
104	1qop	-8.71	412.0nM
105	2v5z	-8.71	412.0nM
106	3i53	-8.71	412.0nM
107	1jla	-8.7	419.0nM
108	1qf5	-8.7	419.0nM
109	1zos	-8.7	419.0nM
110	2ffu	-8.7	419.0nM
111	2ovz	-8.7	419.0nM
112	1j17	-8.69	426.1nM
113	1oyc	-8.69	426.1nM
114	1pwl	-8.69	426.1nM
115	1b3l	-8.67	440.8nM
116	1j07	-8.67	440.8nM
117	1s1p	-8.67	440.8nM
118	2plw	-8.67	440.8nM
119	3f1q	-8.67	440.8nM
120	3E23	-8.66	448.3nM
121	3iup	-8.66	448.3nM
122	3l8k	-8.66	448.3nM
123	3lbh	-8.66	448.3nM
124	1jwa	-8.64	463.6nM
125	1wyg	-8.64	463.6nM
126	1zcb	-8.64	463.6nM
127	1fl2	-8.63	471.5nM
128	2egw	-8.63	471.5nM
129	3d3w	-8.63	471.5nM
130	3ewr	-8.63	471.5nM
131	3ilu	-8.63	471.5nM
132	1txz	-8.62	479.6nM
133	2ery	-8.62	479.6nM
134	3cf9	-8.62	479.6nM
135	1b32	-8.61	487.7nM
136	1c8v	-8.61	487.7nM
137	2igx	-8.61	487.7nM
138	3gqy	-8.61	487.7nM
139	3h1q	-8.61	487.7nM
140	1mx0	-8.6	496.0nM
141	1p9p	-8.6	496.0nM
142	3g0u	-8.6	496.0nM
143	3h2b	-8.6	496.0nM
144	1v35	-8.59	504.5nM
145	2oaz	-8.59	504.5nM
146	2w4i	-8.59	504.5nM
147	3f16	-8.59	504.5nM
148	3ha7	-8.59	504.5nM
149	3i1y	-8.59	504.5nM
150	1nm1	-8.58	513.1nM
151	1z6t	-8.58	513.1nM
152	2vag	-8.58	513.1nM
153	2vh0	-8.58	513.1nM
154	3jzb	-8.58	513.1nM
155	1jki	-8.57	521.8nM
156	1w5s	-8.57	521.8nM
157	2g0g	-8.57	521.8nM
158	2olb	-8.57	521.8nM
159	2qzs	-8.57	521.8nM
160	2v6o	-8.57	521.8nM
161	3iif	-8.57	521.8nM
162	1uk1	-8.56	530.7nM
163	1v9o	-8.56	530.7nM
164	2cll	-8.56	530.7nM
165	2q6m	-8.56	530.7nM
166	3dlc	-8.55	539.7nM
167	3gcv	-8.55	539.7nM
168	3kqc	-8.55	539.7nM
169	1e9h	-8.54	548.9nM
170	1gv4	-8.54	548.9nM
171	1kyv	-8.54	548.9nM
172	2e1q	-8.54	548.9nM
173	2hdj	-8.54	548.9nM
174	2qx7	-8.54	548.9nM
175	2v3v	-8.54	548.9nM
176	2w3k	-8.54	548.9nM
177	3d4b	-8.54	548.9nM
178	1s7g	-8.53	558.2nM
179	1t31	-8.53	558.2nM
180	1uys	-8.53	558.2nM
181	2fn4	-8.53	558.2nM
182	2h21	-8.53	558.2nM
183	2npi	-8.53	558.2nM
184	3lka	-8.53	558.2nM
185	1ehi	-8.52	567.7nM
186	1m83	-8.52	567.7nM
187	1vp5	-8.52	567.7nM
188	2vuw	-8.52	567.7nM
189	3bg6	-8.52	567.7nM
190	1o6h	-8.51	577.4nM
191	1v47	-8.51	577.4nM
192	1b8y	-8.5	587.2nM
193	2nzv	-8.5	587.2nM
194	3dhv	-8.5	587.2nM
195	3fjl	-8.5	587.2nM
196	1jg1	-8.49	597.2nM
197	1zp5	-8.49	597.2nM
198	2hyy	-8.49	597.2nM
199	3kh6	-8.49	597.2nM
200	3lal	-8.49	597.2nM

## Sheet: HT23
Supplementary Table S1 The first 200 in the inverse docking (idTarget) results
Rank	PDB ID	ΔGpred (kcal/mol)	Kipred
1	2zvp	-11.27	5.5nM
2	2qry	-11.15	6.7nM
3	1hqt	-10.66	15.3nM
4	2z5f	-10.63	16.1nM
5	2bfr	-10.6	17.0nM
6	3m0f	-10.48	20.8nM
7	1q5m	-10.44	22.2nM
8	1q1g	-10.32	27.2nM
9	2a7r	-10.23	31.7nM
10	1txz	-10.16	35.6nM
11	2oyr	-10.16	35.6nM
12	2lbd	-10.15	36.2nM
13	2vvl	-10.14	36.9nM
14	3kh6	-10.09	40.1nM
15	3lal	-10.09	40.1nM
16	1frb	-10.08	40.8nM
17	1z6t	-10.04	43.6nM
18	2e1m	-10.03	44.4nM
19	3iif	-10.01	45.9nM
20	1rbp	-10	46.7nM
21	3h2b	-9.99	47.5nM
22	1gpe	-9.94	51.7nM
23	1pq6	-9.93	52.5nM
24	1q4x	-9.92	53.4nM
25	2hko	-9.92	53.4nM
26	1ybh	-9.91	54.3nM
27	3lbn	-9.9	55.3nM
28	1k8c	-9.88	57.2nM
29	1c0g	-9.87	58.1nM
30	1dy4	-9.84	61.2nM
31	3d3w	-9.84	61.2nM
32	3m12	-9.8	65.4nM
33	1w6k	-9.79	66.5nM
34	2v3r	-9.77	68.8nM
35	3gwd	-9.77	68.8nM
36	3dme	-9.75	71.2nM
37	3doy	-9.75	71.2nM
38	2z4s	-9.73	73.6nM
39	1knr	-9.72	74.9nM
40	3k8y	-9.71	76.2nM
41	1aqy	-9.7	77.5nM
42	2rjh	-9.69	78.8nM
43	3jzb	-9.69	78.8nM
44	2nad	-9.68	80.1nM
45	2qzs	-9.67	81.5nM
46	1w1y	-9.65	84.3nM
47	1aa6	-9.64	85.7nM
48	1rm8	-9.64	85.7nM
49	2am1	-9.64	85.7nM
50	2v6g	-9.64	85.7nM
51	3f8k	-9.64	85.7nM
52	1ve9	-9.63	87.2nM
53	3m13	-9.63	87.2nM
54	1d7x	-9.62	88.7nM
55	2vk1	-9.62	88.7nM
56	2yr5	-9.62	88.7nM
57	3e2q	-9.62	88.7nM
58	1xv9	-9.61	90.2nM
59	3b66	-9.61	90.2nM
60	2ogx	-9.6	91.7nM
61	2wu3	-9.6	91.7nM
62	1r00	-9.59	93.3nM
63	3ce3	-9.58	94.9nM
64	3gqy	-9.58	94.9nM
65	1h8e	-9.57	96.5nM
66	2d1s	-9.57	96.5nM
67	1coy	-9.56	98.1nM
68	1pr9	-9.56	98.1nM
69	2w4i	-9.55	99.8nM
70	3d7h	-9.55	99.8nM
71	2ywl	-9.54	101.5nM
72	1xhc	-9.53	103.2nM
73	1zp5	-9.53	103.2nM
74	2h2a	-9.52	105.0nM
75	2rdt	-9.51	106.8nM
76	3dp3	-9.5	108.6nM
77	2wzf	-9.49	110.4nM
78	1o79	-9.48	112.3nM
79	3lt2	-9.48	112.3nM
80	1ae1	-9.47	114.2nM
81	2g8y	-9.47	114.2nM
82	2zdh	-9.47	114.2nM
83	1cel	-9.46	116.2nM
84	2vce	-9.46	116.2nM
85	3bwc	-9.46	116.2nM
86	3k45	-9.46	116.2nM
87	2plw	-9.45	118.1nM
88	2vag	-9.45	118.1nM
89	1vl8	-9.44	120.1nM
90	1xuc	-9.44	120.1nM
91	2ham	-9.44	120.1nM
92	3cty	-9.44	120.1nM
93	3k0f	-9.44	120.1nM
94	1qk0	-9.43	122.2nM
95	2wu4	-9.43	122.2nM
96	2a94	-9.42	124.3nM
97	3dp1	-9.42	124.3nM
98	3ggg	-9.42	124.3nM
99	2btd	-9.41	126.4nM
100	2h29	-9.4	128.5nM
101	2q4w	-9.4	128.5nM
102	2qio	-9.4	128.5nM
103	1s3v	-9.39	130.7nM
104	3fdx	-9.39	130.7nM
105	1zgb	-9.38	133.0nM
106	2bq6	-9.38	133.0nM
107	3mz4	-9.38	133.0nM
108	1j7u	-9.37	135.2nM
109	2r5t	-9.37	135.2nM
110	3b3r	-9.37	135.2nM
111	3ebl	-9.37	135.2nM
112	1s16	-9.35	139.9nM
113	2gby	-9.35	139.9nM
114	2vqo	-9.35	139.9nM
115	2zsh	-9.35	139.9nM
116	3ice	-9.35	139.9nM
117	1gpn	-9.33	144.7nM
118	1hpu	-9.33	144.7nM
119	1d6s	-9.32	147.1nM
120	1ejb	-9.32	147.1nM
121	3doz	-9.32	147.1nM
122	2pgn	-9.31	149.6nM
123	1l3i	-9.3	152.2nM
124	1sny	-9.3	152.2nM
125	3i6z	-9.3	152.2nM
126	1wzn	-9.29	154.8nM
127	1d3p	-9.28	157.4nM
128	3dp2	-9.28	157.4nM
129	3i3s	-9.28	157.4nM
130	3lum	-9.28	157.4nM
131	2rgj	-9.27	160.1nM
132	2w9s	-9.27	160.1nM
133	3d4s	-9.27	160.1nM
134	3d7g	-9.27	160.1nM
135	1bbp	-9.26	162.8nM
136	2eer	-9.26	162.8nM
137	2qrm	-9.26	162.8nM
138	3dz7	-9.26	162.8nM
139	3koo	-9.26	162.8nM
140	1edo	-9.25	165.6nM
141	3a40	-9.25	165.6nM
142	3bgi	-9.25	165.6nM
143	3cb8	-9.25	165.6nM
144	1d8d	-9.24	168.4nM
145	1ovw	-9.24	168.4nM
146	2gsd	-9.24	168.4nM
147	2j3q	-9.24	168.4nM
148	2p93	-9.24	168.4nM
149	3gvu	-9.24	168.4nM
150	3nf4	-9.24	168.4nM
151	1kbq	-9.23	171.3nM
152	1og6	-9.23	171.3nM
153	1v47	-9.23	171.3nM
154	3hy7	-9.23	171.3nM
155	1ie9	-9.22	174.2nM
156	1q84	-9.22	174.2nM
157	1udy	-9.22	174.2nM
158	2rjp	-9.22	174.2nM
159	1krh	-9.21	177.1nM
160	1kt6	-9.21	177.1nM
161	1kti	-9.21	177.1nM
162	1q3s	-9.21	177.1nM
163	1r6d	-9.21	177.1nM
164	1u80	-9.21	177.1nM
165	2ipf	-9.21	177.1nM
166	1l5v	-9.2	180.2nM
167	1oyc	-9.2	180.2nM
168	2yy8	-9.2	180.2nM
169	3bm1	-9.2	180.2nM
170	3klb	-9.2	180.2nM
171	1crb	-9.19	183.2nM
172	1el3	-9.19	183.2nM
173	1geg	-9.19	183.2nM
174	1k4v	-9.19	183.2nM
175	1n4w	-9.19	183.2nM
176	2w5y	-9.19	183.2nM
177	3cuw	-9.19	183.2nM
178	1g63	-9.18	186.3nM
179	1mc5	-9.18	186.3nM
180	1pwm	-9.18	186.3nM
181	1vrw	-9.18	186.3nM
182	2psw	-9.18	186.3nM
183	2znk	-9.18	186.3nM
184	3etr	-9.18	186.3nM
185	3jq7	-9.18	186.3nM
186	1s2a	-9.17	189.5nM
187	2j94	-9.17	189.5nM
188	2vnh	-9.17	189.5nM
189	2wtx	-9.17	189.5nM
190	2yri	-9.17	189.5nM
191	3k4j	-9.17	189.5nM
192	1fbo	-9.16	192.7nM
193	1mfz	-9.16	192.7nM
194	2gv7	-9.16	192.7nM
195	2qbu	-9.16	192.7nM
196	2r5p	-9.16	192.7nM
197	3kjs	-9.16	192.7nM
198	3lb8	-9.16	192.7nM
199	2o9r	-9.15	196.0nM
200	3f1q	-9.15	196.0nM

## Sheet: JF16
Supplementary Table S1 The first 200 in the inverse docking (idTarget) results
Rank	PDB ID	ΔGpred (kcal/mol)	Kipred
1	2gfx	-10.52	19.4nM
2	1ut6	-10.35	25.9nM
3	2zbv	-10.28	29.1nM
4	2v7t	-10.25	30.6nM
5	1qv0	-10.2	33.3nM
6	3hvc	-10.2	33.3nM
7	1b4h	-10.16	35.6nM
8	2cmf	-10.15	36.2nM
9	2ywl	-10.15	36.2nM
10	3k5k	-10.15	36.2nM
11	1E66	-10.14	36.9nM
12	1efh	-10.14	36.9nM
13	3dp1	-10.14	36.9nM
14	3E01	-10.14	36.9nM
15	3bm1	-10.12	38.1nM
16	3ka7	-10.11	38.8nM
17	2zts	-10.06	42.2nM
18	1ho5	-10.05	42.9nM
19	1hy3	-10.04	43.6nM
20	1k8c	-10.03	44.4nM
21	1tkx	-10.03	44.4nM
22	2pxx	-10.03	44.4nM
23	3doz	-10.03	44.4nM
24	1kqf	-10.02	45.1nM
25	3k30	-10.01	45.9nM
26	1q84	-9.99	47.5nM
27	1q1z	-9.97	49.1nM
28	3dp2	-9.97	49.1nM
29	1t57	-9.93	52.5nM
30	2qsz	-9.93	52.5nM
31	3d4b	-9.93	52.5nM
32	3dh7	-9.93	52.5nM
33	1e3q	-9.92	53.4nM
34	1ei1	-9.92	53.4nM
35	1rev	-9.92	53.4nM
36	2dw4	-9.92	53.4nM
37	3et1	-9.92	53.4nM
38	2gyv	-9.9	55.3nM
39	2efj	-9.89	56.2nM
40	3cf9	-9.89	56.2nM
41	1b58	-9.88	57.2nM
42	3lal	-9.88	57.2nM
43	1tpy	-9.87	58.1nM
44	3ix4	-9.87	58.1nM
45	2cvj	-9.86	59.1nM
46	1h22	-9.84	61.2nM
47	2iki	-9.84	61.2nM
48	1h35	-9.83	62.2nM
49	1t9s	-9.83	62.2nM
50	1h8e	-9.82	63.3nM
51	1uhk	-9.82	63.3nM
52	2bi7	-9.82	63.3nM
53	3gdn	-9.82	63.3nM
54	3m0o	-9.82	63.3nM
55	1rt6	-9.8	65.4nM
56	1u65	-9.8	65.4nM
57	3dp3	-9.79	66.5nM
58	1odc	-9.78	67.7nM
59	2iip	-9.78	67.7nM
60	3cuu	-9.78	67.7nM
61	3jpu	-9.78	67.7nM
62	2fqy	-9.77	68.8nM
63	2e1q	-9.76	70.0nM
64	2pdi	-9.76	70.0nM
65	1h37	-9.75	71.2nM
66	1q83	-9.75	71.2nM
67	2zvp	-9.75	71.2nM
68	2fyt	-9.74	72.4nM
69	2jkc	-9.74	72.4nM
70	3gfd	-9.74	72.4nM
71	1nw4	-9.73	73.6nM
72	1tkt	-9.73	73.6nM
73	3cf8	-9.73	73.6nM
74	1b40	-9.72	74.9nM
75	3di6	-9.72	74.9nM
76	1kti	-9.71	76.2nM
77	1ep4	-9.7	77.5nM
78	1zgc	-9.7	77.5nM
79	3etr	-9.7	77.5nM
80	3bw2	-9.69	78.8nM
81	3m13	-9.69	78.8nM
82	1g4k	-9.68	80.1nM
83	1gpe	-9.68	80.1nM
84	1j07	-9.68	80.1nM
85	1nw3	-9.68	80.1nM
86	1tl1	-9.68	80.1nM
87	2aqj	-9.68	80.1nM
88	2d1s	-9.68	80.1nM
89	2f5z	-9.68	80.1nM
90	2v5z	-9.68	80.1nM
91	3cox	-9.68	80.1nM
92	3gwd	-9.68	80.1nM
93	1tj2	-9.67	81.5nM
94	1tl3	-9.67	81.5nM
95	1vrh	-9.67	81.5nM
96	2ops	-9.67	81.5nM
97	2oyu	-9.67	81.5nM
98	3fdx	-9.67	81.5nM
99	1rti	-9.66	82.9nM
100	1ve3	-9.66	82.9nM
101	1ve9	-9.66	82.9nM
102	3gqy	-9.66	82.9nM
103	3i6z	-9.65	84.3nM
104	2p1v	-9.64	85.7nM
105	2w3r	-9.64	85.7nM
106	3g5e	-9.64	85.7nM
107	1rsg	-9.63	87.2nM
108	1rt1	-9.63	87.2nM
109	3ijx	-9.63	87.2nM
110	1dtq	-9.62	88.7nM
111	1b3h	-9.61	90.2nM
112	1jla	-9.6	91.7nM
113	2nsd	-9.6	91.7nM
114	2v3v	-9.6	91.7nM
115	3d04	-9.6	91.7nM
116	1a61	-9.59	93.3nM
117	1b1h	-9.59	93.3nM
118	1hsk	-9.59	93.3nM
119	3b3r	-9.59	93.3nM
120	1tkz	-9.58	94.9nM
121	2ifa	-9.58	94.9nM
122	2r3o	-9.58	94.9nM
123	3d2d	-9.58	94.9nM
124	3dp0	-9.58	94.9nM
125	3g11	-9.58	94.9nM
126	1gsz	-9.57	96.5nM
127	2a7r	-9.57	96.5nM
128	2qt1	-9.57	96.5nM
129	3lnv	-9.57	96.5nM
130	1b5h	-9.56	98.1nM
131	1eet	-9.56	98.1nM
132	1o8c	-9.56	98.1nM
133	1zd4	-9.56	98.1nM
134	2bk3	-9.56	98.1nM
135	3c79	-9.56	98.1nM
136	3dle	-9.56	98.1nM
137	1rt5	-9.55	99.8nM
138	2qs1	-9.55	99.8nM
139	3epw	-9.55	99.8nM
140	3i6m	-9.54	101.5nM
141	3mo2	-9.54	101.5nM
142	1ftw	-9.53	103.2nM
143	3gfa	-9.53	103.2nM
144	1z4i	-9.52	105.0nM
145	2qlm	-9.52	105.0nM
146	2vqq	-9.52	105.0nM
147	2z6r	-9.52	105.0nM
148	3lp1	-9.52	105.0nM
149	1b2h	-9.51	106.8nM
150	1pwl	-9.5	108.6nM
151	1s2c	-9.5	108.6nM
152	1uhi	-9.5	108.6nM
153	2nli	-9.5	108.6nM
154	2qrh	-9.5	108.6nM
155	3ean	-9.5	108.6nM
156	3rab	-9.5	108.6nM
157	1d4h	-9.49	110.4nM
158	1f2u	-9.49	110.4nM
159	1h3a	-9.49	110.4nM
160	1tkc	-9.49	110.4nM
161	1umd	-9.49	110.4nM
162	2vg7	-9.49	110.4nM
163	3bd7	-9.49	110.4nM
164	3iob	-9.49	110.4nM
165	1dmr	-9.48	112.3nM
166	1ea0	-9.48	112.3nM
167	1el4	-9.48	112.3nM
168	1iky	-9.48	112.3nM
169	1k27	-9.48	112.3nM
170	1n4w	-9.48	112.3nM
171	1wyg	-9.48	112.3nM
172	3mee	-9.48	112.3nM
173	1xuc	-9.47	114.2nM
174	1zgb	-9.47	114.2nM
175	3bf1	-9.47	114.2nM
176	3buv	-9.47	114.2nM
177	3jt7	-9.47	114.2nM
178	1maa	-9.46	116.2nM
179	1x97	-9.46	116.2nM
180	1z4k	-9.46	116.2nM
181	2hko	-9.46	116.2nM
182	2qln	-9.46	116.2nM
183	2zfq	-9.46	116.2nM
184	2zfr	-9.46	116.2nM
185	2znk	-9.46	116.2nM
186	3meg	-9.46	116.2nM
187	1isj	-9.45	118.1nM
188	2fqw	-9.45	118.1nM
189	2iko	-9.45	118.1nM
190	2qrp	-9.45	118.1nM
191	2vnt	-9.45	118.1nM
192	3law	-9.45	118.1nM
193	3mg1	-9.45	118.1nM
194	1mbz	-9.44	120.1nM
195	1p5b	-9.44	120.1nM
196	1vbb	-9.44	120.1nM
197	1z3w	-9.44	120.1nM
198	2ea4	-9.44	120.1nM
199	2uzd	-9.44	120.1nM
200	3g1r	-9.44	120.1nM

[truncated: 1 more sheets: MEF]
